# Supplementary material for: Influence of Commonly Used Primer Systems on Automated Ribosomal Intergenic Spacer Analysis of Bacterial Communities in Environmental Samples
Source: PLoS One. 2015 Mar 6;10(3):e0118967. doi: 10.1371/journal.pone.0118967 (PMC4351999; doi:10.1371/journal.pone.0118967)
Supplement: S2 Table — (XLSX) [file pone.0118967.s002.xlsx]

## Sheet: Sheet1
Table S2. Number of species with positive virtual amplification for different bacterial phyla in ncbi-bac-spacer database (19 phyla, 37134 sequences) revealed by ecoPCR.
The overlaid heatmap (white = 0, darkest = maximum number of sequences) illustrates rising anticipated amplification success with increasing mismatches and was applied per row (i.e. heatmap is proportional to the sequence number available per phylum). The in-cell bar illustrates the relative contribution of the phyla in the used database.
	No. of species	1406f/23Sr				ITSF/ITSReub				S-D-Bact-1522-b-S-20/L-D-Bact-132-a-A-18
		0 mismatch	1 mismatches	2 mismatches	3 mismatches	0 mismatch	1 mismatches	2 mismatches	3 mismatches	0 mismatch	1 mismatches	2 mismatches	3 mismatches
Acidobacteria	5	4	4	4	4	3	4	4	4	1	4	4	4
Actinobacteria	587	49	53	53	53	116	131	134	135	2	54	62	66
Aquificae	35	0	0	0	0	0	0	0	0	0	0	0	0
Armatimonadetes	1	1	1	1	1	1	1	1	1	0	1	1	1
Bacteroidetes	85	9	13	14	14	2	3	3	3	0	0	1	8
Chlamydiae	16	12	13	13	13	3	3	3	3	0	0	12	14
Chloroflexi	5	2	2	2	2	1	1	2	2	0	1	2	2
Cyanobacteria	810	114	114	114	115	0	36	156	163	0	0	7	21
Fibrobacteres	1	1	1	1	1	0	1	1	1	0	0	0	0
Firmicutes	591	58	66	71	71	125	199	221	221	1	29	65	91
Fusobacteria	16	0	0	0	3	0	0	1	1	0	0	0	1
Gemmatimonadetes	3	2	2	2	2	2	2	2	2	1	3	3	3
Nitrospirae	8	2	2	2	2	1	3	3	3	0	2	2	2
None*	135	38	44	45	46	31	42	50	51	1	18	34	43
Planctomycetes	78	2	6	8	8	1	3	7	8	0	0	4	6
Proteobacteria	2060	179	198	201	204	245	351	357	358	4	51	186	228
Spirochaetes	54	1	2	2	2	1	1	2	2	0	2	3	3
Synergistetes	1	1	1	1	1	0	0	0	0	0	0	0	0
Tenericutes	795	38	91	98	102	0	0	75	79	0	0	65	165
Verrucomicrobia	3	1	2	2	2	0	1	1	1	0	1	1	2
Total (% of total species)	5289	9.71828	11.6279	11.9871	12.214	10.0586	14.7854	19.342	19.6256	0.189072	3.13859	8.54604	12.4787
* species without phylum annotation
