# Supplementary material for: Influence of Commonly Used Primer Systems on Automated Ribosomal Intergenic Spacer Analysis of Bacterial Communities in Environmental Samples
Source: PLoS One. 2015 Mar 6;10(3):e0118967. doi: 10.1371/journal.pone.0118967 (PMC4351999; doi:10.1371/journal.pone.0118967)
Supplement: S3 Table — (XLSX) [file pone.0118967.s003.xlsx]

## Sheet: Table S3.Coverage wgs-embl-pro
Table S3. Number of amplified sequences for different prokaryotic phyla in wgs-embl-pro database (21 phyla, 178462 sequences) revealed by ecoPCR.
The overlaid heatmap (white = 0, darkest = maximum number of sequences) illustrates rising anticipated amplification success with increasing mismatches and was applied per row (i.e. heatmap is proportional to the sequence number available per phylum). The in-cell bar illustrates the relative contribution of the phyla in the used database.
	No. of sequences	1406f/23Sr				ITSF/ITSReub				S-D-Bact-1522-b-S-20/L-D-Bact-132-a-A-18
		0 mismatch	1 mismatches	2 mismatches	3 mismatches	0 mismatch	1 mismatches	2 mismatches	3 mismatches	0 mismatch	1 mismatches	2 mismatches	3 mismatches
Bacterial phyla:
Acidobacteria	71	2	2	2	2	0	3	3	3	0	0	3	3
Actinobacteria	39430	134	191	201	458	154	195	204	204	0	141	182	196
Aquificae	779	7	7	7	8	0	2	2	2	0	1	7	7
Bacteroidetes	7448	79	166	175	224	18	29	30	30	0	1	67	122
Chlamydiae	104	4	4	4	4	0	0	0	0	0	0	4	4
Chlorobi	47	1	1	1	1	1	1	1	1	0	0	0	1
Chloroflexi	157	4	4	4	5	0	4	4	4	0	0	0	4
Cyanobacteria	2960	35	35	37	47	0	1	34	34	0	0	13	33
Deinococcus-Thermus	39	0	0	0	1	0	0	0	1	0	0	0	0
Firmicutes	39769	329	351	406	471	192	309	332	336	0	96	201	327
Fusobacteria	652	0	0	3	6	0	0	0	0	0	0	0	2
Lentisphaerae	81	4	4	4	4	0	0	0	0	0	0	4	4
Planctomycetes	1924	0	0	0	16	0	0	0	0	0	0	0	0
Proteobacteria	80470	634	667	673	1039	283	463	467	468	0	30	336	530
Spirochaetes	2162	1	2	2	5	0	0	0	1	0	2	2	2
Synergistetes	421	3	9	9	11	0	1	1	1	0	1	1	4
Tenericutes	269	2	15	17	18	0	0	3	3	0	0	1	9
Thermotogae	69	0	2	2	2	2	2	2	2	0	2	2	2
Verrucomicrobia	147	2	4	4	8	1	1	1	1	0	1	4	4
Archaeal phyla:
Crenarchaeota	631	0	0	0	0	0	0	3	3	0	0	0	0
Euryarchaeota	831	0	0	0	10	0	0	3	8	0	0	0	0
Thaumarchaeota	1	0	0	0	0	0	0	0	1	0	0	0	0
Total (% of total sequences)	178462	0.695386	0.820343	0.869093	1.3112	0.364784	0.566507	0.610774	0.618059	0	0.154094	0.463404	0.702671
