# Supplementary material for: Influence of Commonly Used Primer Systems on Automated Ribosomal Intergenic Spacer Analysis of Bacterial Communities in Environmental Samples
Source: PLoS One. 2015 Mar 6;10(3):e0118967. doi: 10.1371/journal.pone.0118967 (PMC4351999; doi:10.1371/journal.pone.0118967)
Supplement: S6 Table — (XLS) [file pone.0118967.s006.xls]

## Sheet: Table S6 bac genera Genomatix
Table S6. List of bacterial genera included for Genomatix analysis.
	1406f/	Genus	ITSF/
	23Sr		ITSReub
Bacterial phyla:
Acidobacteria	1	Candidatus Koribacter	2
	2	Candidatus Solibacter	-
Actinobacteria	1	Acidothermus	1
	11	Arthrobacter	11
	21	Bifidobacterium	17
	30	Corynebacterium	31
	-	Curtobacterium	8
	2	Frankia	2
	4	Kineococcus	-
	9	Kitasatospora	9
	3	Kocuria	2
	2	Microbacterium	2
	-	Microlunatus	1
	1	Micromonospora	1
	25	Mycobacterium	27
	2	Nocardia	2
	2	Nocardioides	2
	-	Rathayibacter	1
	13	Rhodococcus	14
	3	Rothia	3
	1	Rubrobacter	1
	3	Salinispora	3
	12	Streptomyces	18
	4	Thermobifida	4
	1	Tropheryma	1
Aquificae	1	Hydrogenobacter	1
Bacteroidetes	13	Bacteroides	15
	3	Capnocytophaga	-
	3	Cytophaga	-
	6	Flavobacterium	-
	7	Parabacteroides	7
	8	Porphyromonas	8
	1	Salinibacter	-
Chlamydiae	2	Candidatus Fritschea	2
	3	Chlamydia	2
	1	Chlamydophila	2
	1	Waddlia	1
Chlorobi	7	Chlorobium	6
Chloroflexi	2	Anaerolinea	-
	2	Roseiflexus	-
Cyanobacteria	4	Anabaena	-
	1	Aphanizomenon	-
	1	Gloeobacter	-
	4	Microcystis	-
	4	Nostoc	-
	11	Prochlorococcus	4
	32	Synechococcus	16
	2	Synechocystis	2
	1	Thermosynechococcus	-
	2	Trichodesmium	-
Deferribacteres	2	Deferribacter	2
Deinococcus-Thermus	1	Deinococcus	-
Firmicutes	9	Alkaliphilus	10
	99	Bacillus	95
	15	Brevibacillus	15
	3	Caldicellulosiruptor	3
	4	Carboxydothermus	4
	28	Clostridium	68
	6	Desulfitobacterium	6
	8	Desulfotomaculum	8
	11	Erysipelothrix	-
	8	Finegoldia	8
	18	Geobacillus	19
	-	Halobacillus	42
	82	Lactobacillus	73
	7	Lactococcus	7
	4	Leuconostoc	4
	4	Macrococcus	4
	4	Melissococcus	4
	1	Moorella	1
	7	Oceanobacillus	9
	2	Oenococcus	2
	17	Paenibacillus	-
	3	Pasteuria	-
	7	Pediococcus	2
	2	Pelotomaculum	2
	12	Solibacillus	12
	-	Sporolactobacillus	6
	83	Staphylococcus	67
	119	Streptococcus	120
	3	Syntrophomonas	3
	-	Tuberibacillus	3
	-	Virgibacillus	27
	24	Weissella	24
Gemmatimonades	1	Gemmatimonas	-
Planctomycetes	1	Candidatus Brocadia	-
Proteobacteria:
α-Proteobacteria	39	Acetobacter	43
	4	Acidiphilium	4
	51	Agrobacterium	33
	3	Azorhizobium	3
	9	Azospirillum	9
	6	Bartonella	7
	3	Bradyrhizobium	11
	3	Brucella	3
	1	Candidatus Pelagibacter	-
	2	Chelativorans	2
	1	Erythrobacter	1
	-	Gluconacetobacter	1
	3	Gluconobacter	6
	3	Granulibacter	3
	1	Hyphomonas	-
	1	Jannaschia	1
	3	Magnetococcus	3
	2	Magnetospirillum	2
	2	Maricaulis	2
	2	Mesorhizobium	2
	1	Methylobacterium	1
	2	Nitrobacter	2
	3	Novosphingobium	3
	4	Ochrobactrum	-
	4	Paracoccus	4
	1	Phenylobacterium	-
	3	Rhizobium	20
	11	Rhodobacter	11
	9	Rhodopseudomonas	7
	8	Rhodospirillum	8
	1	Roseobacter	1
	3	Ruegeria	3
	5	Silicibacter	5
	3	Sinorhizobium	-
	3	Sphingobium	3
	2	Sphingomonas	2
	1	Sphingopyxis	1
β-Proteobacteria	8	Acidovorax	8
	9	Bordetella	9
	77	Burkholderia	77
	6	Candidatus Accumulibacter	6
	1	Collimonas	1
	4	Cupriavidus	4
	4	Dechloromonas	4
	2	Janthinobacterium	2
	1	Methylibium	1
	2	Methylobacillus	2
	4	Neisseria	4
	1	Nitrosomonas	1
	1	Nitrosospira	1
	3	Polaromonas	3
	1	Polynucleobacter	1
	7	Ralstonia	7
	1	Ramlibacter	1
	2	Rhodoferax	2
	-	Taylorella	6
	2	Thiobacillus	2
	3	Verminephrobacter	3
γ-Proteobacteria	5	Acinetobacter	5
	14	Actinobacillus	12
	19	Aeromonas	-
	4	Alcanivorax	4
	2	Alkalilimnicola	2
	16	Arsenophonus	13
	2	Candidatus Blochmannia	2
	1	Candidatus Hamiltonella	-
	1	Candidatus Portiera	23
	5	Candidatus Regiella	-
	1	Candidatus Serratia	-
	5	Chromohalobacter	5
	2	Cobetia	2
	9	Colwellia	-
	1	Coxiella	-
	4	Dichelobacter	3
	-	Edwardsiella	25
	7	Enterobacter	24
	7	Erwinia	7
	83	Escherichia	84
	9	Francisella	9
	23	Haemophilus	23
	1	Haererehalobacter	2
	5	Hahella	5
	96	Halomonas	111
	2	Halorhodospira	2
	8	Klebsiella	8
	4	Legionella	4
	2	Marinobacter	3
	8	Marinomonas	-
	3	Nitrosococcus	3
	7	Pantoea	7
	7	Photorhabdus	7
	-	Piscirickettsia	1
	1	Proteus	1
	5	Pseudoalteromonas	-
	45	Pseudomonas	41
	13	Psychrobacter	13
	10	Psychromonas	10
	1	Saccharophagus	1
	14	Salmonella	14
	-	Serratia	1
	117	Shewanella	108
	28	Shigella	28
	7	Sodalis	7
	3	Thiomicrospira	3
	41	Vibrio	12
	2	Wigglesworthia	-
	7	Xanthomonas	22
	35	Yersinia	35
δ-Proteobacteria	2	Anaeromyxobacter	2
	2	Bdellovibrio	-
	12	Desulfovibrio	12
	4	Geobacter	4
	4	Myxococcus	-
	6	Pelobacter	6
	8	Polyangium	7
	2	Syntrophobacter	2
	1	Syntrophus	1
ε-Proteobacteria	5	Arcobacter	-
	11	Campylobacter	13
	3	Nitratiruptor	-
	4	Sulfurimonas	4
	3	Sulfurovum	-
	3	Wolinella	3
Spirochaetes	1	Spirochaeta	2
Tenericutes	-	Acholeplasma	3
	5	Mycoplasma	-
Thermotogae	4	Thermosipho	-
	2	Thermotoga	2
