# Supplementary material for: Influence of Commonly Used Primer Systems on Automated Ribosomal Intergenic Spacer Analysis of Bacterial Communities in Environmental Samples
Source: PLoS One. 2015 Mar 6;10(3):e0118967. doi: 10.1371/journal.pone.0118967 (PMC4351999; doi:10.1371/journal.pone.0118967)
Supplement: S7 Table — (XLSX) [file pone.0118967.s007.xlsx]

## Sheet: Table S7 ampliied genera  Genom
Table S7. Bacterial genera potentially amplified by primer sets 1406f/23Sr (a) and ITSF/ITSFReub (b).
Bacterial phyla:																										Proteobacteria
Acidobacteria		Actinobacteria		Aquificae		Bacteroidetes		Chlamydiae		Chlorobi		Chloroflexi		Cyanobacteria		Deferribacteres		Deinococcus-Thermus		Firmicutes		Gemmatimonades		Planctomycetes		α-Proteobacteria		β-Proteobacteria		γ-Proteobacteria		δ-Proteobacteria		ε-Proteobacteria		Spirochaetes		Tenericutes		Thermotogae
Candidatus Koribacter	ab	Acidothermus	ab	Hydrogenobacter	ab	Bacteroides	ab	Candidatus Fritschea	ab	Chlorobium	ab	Anaerolinea	a	Anabaena	a	Deferribacter	ab	Deinococcus	a	Alkaliphilus	ab	Gemmatimonas	a	Candidatus Brocadia	a	Acetobacter	ab	Acidovorax	ab	Acinetobacter	ab	Anaeromyxobacter	ab	Arcobacter	a	Spirochaeta	ab	Acholeplasma	b	Thermosipho	a
Candidatus Solibacter	a	Arthrobacter	ab			Capnocytophaga	a	Chlamydia	ab			Roseiflexus	a	Aphanizomenon	a					Bacillus	ab					Acidiphilium	ab	Bordetella	ab	Actinobacillus	ab	Bdellovibrio	a	Campylobacter	ab			Mycoplasma	a	Thermotoga	ab
		Bifidobacterium	ab			Cytophaga	a	Chlamydophila	ab					Gloeobacter	a					Brevibacillus	ab					Agrobacterium	ab	Burkholderia	ab	Aeromonas	a	Desulfovibrio	ab	Nitratiruptor	a
		Corynebacterium	ab			Flavobacterium	a	Waddlia	ab					Microcystis	a					Caldicellulosiruptor	ab					Chelativorans	ab	Candidatus Accumulibacter	ab	Alcanivorax	ab	Geobacter	ab	Sulfurimonas	ab
		Curtobacterium	b			Parabacteroides	ab							Nostoc	a					Carboxydothermus	ab					Azorhizobium	ab	Collimonas	ab	Alkalilimnicola	ab	Myxococcus	a	Sulfurovum	a
		Frankia	ab			Porphyromonas	ab							Prochlorococcus	ab					Clostridium	ab					Azospirillum	ab	Cupriavidus	ab	Arsenophonus	ab	Pelobacter	ab	Wolinella	ab
		Kineococcus	a			Salinibacter	a							Synechococcus	ab					Desulfitobacterium	ab					Bartonella	ab	Dechloromonas	ab	Candidatus Blochmannia	ab	Polyangium	ab
		Kitasatospora	ab											Synechocystis	ab					Desulfotomaculum	ab					Bradyrhizobium	ab	Janthinobacterium	ab	Candidatus Hamiltonella	a	Syntrophobacter	ab
		Kocuria	ab											Thermosynechococcus	a					Erysipelothrix	a					Brucella	ab	Methylibium	ab	Candidatus Portiera	ab	Syntrophus	ab
		Microbacterium	ab											Trichodesmium	a					Finegoldia	ab					Candidatus Pelagibacter	a	Methylobacillus	ab	Candidatus Regiella	a
		Microlunatus	b																	Geobacillus	ab					Erythrobacter	ab	Neisseria	ab	Candidatus Serratia	a
		Micromonospora	ab																	Halobacillus	b					Gluconacetobacter	b	Nitrosomonas	ab	Chromohalobacter	ab
		Mycobacterium	ab																	Lactobacillus	ab					Gluconobacter	ab	Nitrosospira	ab	Cobetia	ab
		Nocardia	ab																	Lactococcus	ab					Granulibacter	ab	Polaromonas	ab	Colwellia	a
		Nocardioides	ab																	Leuconostoc	ab					Hyphomonas	a	Polynucleobacter	ab	Coxiella	a
		Rathayibacter	b																	Macrococcus	ab					Jannaschia	ab	Ralstonia	ab	Dichelobacter	ab
		Rhodococcus	ab																	Melissococcus	ab					Magnetococcus	ab	Ramlibacter	ab	Edwardsiella	b
		Rothia	ab																	Moorella	ab					Magnetospirillum	ab	Rhodoferax	ab	Enterobacter	ab
		Rubrobacter	ab																	Oceanobacillus	ab					Maricaulis	ab	Taylorella	b	Erwinia	ab
		Salinispora	ab																	Oenococcus	ab					Mesorhizobium	ab	Thiobacillus	ab	Escherichia	ab
		Streptomyces	ab																	Paenibacillus	a					Methylobacterium	ab	Verminephrobacter	ab	Francisella	ab
		Thermobifida	ab																	Pasteuria	a					Nitrobacter	ab			Haemophilus	ab
		Tropheryma	ab																	Pediococcus	ab					Novosphingobium	ab			Haererehalobacter	ab
																				Pelotomaculum	ab					Ochrobactrum	a			Hahella	ab
																				Solibacillus	ab					Paracoccus	ab			Halomonas	ab
																				Sporolactobacillus	b					Phenylobacterium	a			Halorhodospira	ab
																				Staphylococcus	ab					Rhizobium	ab			Klebsiella	ab
																				Streptococcus	ab					Rhodobacter	ab			Legionella	ab
																				Syntrophomonas	ab					Rhodopseudomonas	ab			Marinobacter	ab
																				Tuberibacillus	b					Rhodospirillum	ab			Marinomonas	a
																				Virgibacillus	b					Roseobacter	ab			Nitrosococcus	ab
																				Weissella	ab					Ruegeria	ab			Pantoea	ab
																										Silicibacter	ab			Photorhabdus	ab
																										Sinorhizobium	a			Piscirickettsia	b
																										Sphingobium	ab			Proteus	ab
																										Sphingomonas	ab			Pseudoalteromonas	a
																										Sphingopyxis	ab			Pseudomonas	ab
																														Psychrobacter	ab
																														Psychromonas	ab
																														Saccharophagus	ab
																														Salmonella	ab
																														Serratia	b
																														Shewanella	ab
																														Shigella	ab
																														Sodalis	ab
																														Thiomicrospira	ab
																														Vibrio	ab
																														Wigglesworthia	a
																														Xanthomonas	ab
																														Yersinia	ab
